# Supplementary material for: Predicting aggressive disease and poor outcome in endometrial cancer using preoperative [18F]FDG PET primary tumor radiomics
Source: Eur J Nucl Med Mol Imaging. 2025 Jun 11;53(1):167–80. doi: 10.1007/s00259-025-07335-7 (PMC12660434; doi:10.1007/s00259-025-07335-7)
Supplement: Supplementary file 2 — Supplementary file1 (XLSX 29 KB) [file 259_2025_7335_MOESM2_ESM.xlsx]

## Sheet: Online Resource 3
		Before ComBAT							After ComBat
		Siemens TruePoint (n=348)			Siemens Biograph Vision (n=141)				TruePoint (n=348)			Vision (n=141)
Radiomic Feature Class	Radiomic Feature Name (IBSI:ID)[unit]	Median	95 % confidence interval		Median	95 % confidence interval		p*	Median	95 % confidence interval		Median	95 % confidence interval		p*
Morphological features	Volume(IBSI:RNU0)[mm3]	20734.9	18305.9	23126.2	16722.5	12210.2	20170.3	0.00262235	19914	17735.5	22058.7	15861.4	8825.93	21237.2	0.000518747
	ApproximateVolume(IBSI:YEKZ)[mm3]	21398.5	18831.9	23765.9	16898.7	12340.4	20345.8	0.001291	20433.5	18132.4	22556.2	16369.1	9246.82	21755	0.000551029
	SurfaceArea(IBSI:C0JK)[mm2]	4716.95	4274.16	5173.22	4676.07	3619.93	5170.3	0.115158	4675.77	4267.62	5096.35	4720.82	3329.02	5372.12	0.0663408
	SurfaceToVolumeRatio(IBSI:2PR5)[mm]	0.230417	0.22046	0.241218	0.273198	0.259312	0.299689	1.77429e-08	0.249852	0.236359	0.264488	0.230817	0.221331	0.248913	0.675263
	Compactness1(IBSI:SKGS)[]	0.0364114	0.0356247	0.0369968	0.0307661	0.0301576	0.032042	1.24173e-17	0.0350092	0.0342233	0.0355939	0.0342219	0.033616	0.0354923	0.69082
	Compactness2(IBSI:BQWJ)[]	0.471062	0.450926	0.48633	0.336315	0.323146	0.364788	1.24173e-17	0.437825	0.418338	0.452601	0.416611	0.402299	0.447559	0.615457
	SphericalDisproportion(IBSI:KRCK)[]	1.28521	1.27162	1.30407	1.43798	1.39954	1.45726	1.24173e-17	1.32188	1.3066	1.34308	1.34082	1.30977	1.3564	0.568117
	Sphericity(IBSI:QCFX)[]	0.778083	0.766834	0.7864	0.695422	0.686222	0.714518	1.24173e-17	0.757505	0.746109	0.76593	0.746505	0.737641	0.764902	0.712294
	Asphericity(IBSI:25C7)[]	0.28521	0.271618	0.304065	0.437975	0.399544	0.457261	1.24173e-17	0.321879	0.306598	0.343078	0.340822	0.309773	0.356403	0.568117
	Maximum3DDiameter(IBSI:L0JK)[mm]	52.3611	49.3036	55.2629	50.0659	46.1057	51.8648	0.0274616	51.0085	47.9936	53.8698	53.5063	49.4295	55.3582	0.84043
	IntegratedIntensity(IBSI:99N0)[Intensity]	129408	109629	149869	117397	80634	145938	0.0983027	135693	118202	153788	43194.8	-21429.1	93366.4	4.26825e-08
Intensity features	MeanIntensity(IBSI:Q4LE)[SUVbw]	5.975	5.68265	6.2516	6.66025	5.97256	7.11569	0.0275611	6.17701	5.84221	6.49377	6.15416	5.611	6.51388	0.85648
	IntensityVariance(IBSI:ECT3)[SUVbw]	8.76189	7.36012	10.9106	11.5538	9.06811	15.0686	0.0424603	9.71812	7.84334	12.5919	8.64458	6.93225	11.0659	0.977456
	IntensitySkewness(IBSI:KE2A)[SUVbw]	0.960697	0.934389	1.02443	0.966075	0.811878	1.06002	0.567159	0.964877	0.934879	1.03754	0.957375	0.834953	1.03196	0.465955
	IntensityKurtosis(IBSI:IPH6)[SUVbw]	0.120544	0.0047187	0.243986	0.2217	-0.107679	0.404583	0.669592	0.109399	-0.0956542	0.327938	0.111832	-0.0885459	0.223089	0.421011
	MedianIntensity(IBSI:Y12H)[SUVbw]	4.92784	4.70351	5.12809	5.46528	4.98922	5.99771	0.0196236	5.08553	4.82618	5.31704	5.0612	4.68929	5.47716	0.9938
	90thIntensityPercentile(IBSI:8DWT)[SUVbw]	10.628	9.99611	11.3351	11.6682	10.5546	12.9288	0.0807428	11.031	10.3093	11.8385	10.7269	9.84449	11.7257	0.810176
	MaximumIntensity(IBSI:84IY)[SUVbw]	15.5	14.6865	16.2978	20.1301	17.5383	21.4787	4.82468e-06	16.8453	15.8758	17.7961	16.7842	14.8238	17.8043	0.860364
	IntensityInterquartileRange(IBSI:SALO)[SUVbw]	4.12573	3.84417	4.46605	4.78859	3.98699	5.41847	0.0509412	4.3932	4.05665	4.80001	4.16033	3.55579	4.63536	0.855372
	IntensityRange(IBSI:2OJQ)[SUVbw]	12.9925	12.1752	13.794	17.6289	15.0376	18.9783	4.61753e-06	14.3411	13.367	15.2964	14.2763	12.3164	15.2968	0.860364
	IntensityBasedMeanAbsoluteDeviation(IBSI:4FUA)[SUVbw]	2.40688	2.24458	2.70306	2.79985	2.42058	3.1114	0.0537729	2.54181	2.35194	2.8883	2.47194	2.17948	2.71217	0.783457
	IntensityBasedRobustMeanAbsoluteDeviation(IBSI:1128)[SUVbw]	1.76022	1.61832	1.89661	1.97928	1.75718	2.27922	0.066028	1.8675	1.69863	2.0298	1.73985	1.5716	1.96706	0.80361
	IntensityBasedMedianAbsoluteDeviation(IBSI:N72L)[SUVbw]	2.33054	2.15132	2.54864	2.73744	2.29676	2.94728	0.0428939	2.46982	2.25945	2.72582	2.40096	2.06237	2.56219	0.789978
	IntensityBasedCoefficientOfVariation(IBSI:7TET)[SUVbw]	0.492689	0.468824	0.517899	0.504103	0.463792	0.546119	0.266753	0.498858	0.473987	0.52513	0.48978	0.453144	0.527967	0.784543
	IntensityBasedQuartileCoefficientOfDispersion(IBSI:9S40)[SUVbw]	0.360767	0.342379	0.38298	0.383069	0.348403	0.425269	0.114508	0.368016	0.348379	0.391738	0.365588	0.33541	0.402325	0.888754
	IntensityBasedEnergy(IBSI:N8CA)[SUVbw]	19731.5	16800.4	25667.4	218715	142801	300822	2.34334e-24	98606.9	89824.2	116394	-17642.7	-59968.8	28136.7	1.01113e-12
	RootMeanSquareIntensity(IBSI:5ZWQ)[SUVbw]	6.74088	6.43626	7.0528	7.52287	6.79508	8.05794	0.0293501	7.00324	6.65118	7.36374	6.88922	6.32045	7.30738	0.841535
Intensity histogram features	IntensityHistogramMean(IBSI:X6K6)[Intensity]	19.6355	18.6814	20.507	21.8186	19.6162	23.2722	0.0276108	20.279	19.1871	21.2764	20.207	18.466	21.3561	0.864806
	IntensityHistogramVariance(IBSI:CH89)[Intensity]	89.6515	75.6368	111.945	118.334	92.8348	154.321	0.0425323	98.8352	80.0508	128.716	89.4232	71.8821	114.179	0.844851
	IntensityHistogramSkewness(IBSI:88K1)[Intensity]	0.972985	0.939614	1.03052	0.948941	0.831438	1.05154	0.496743	0.977262	0.939142	1.04299	0.946441	0.853354	1.02772	0.448426
	IntensityHistogramKurtosis(IBSI:C3I7)[Intensity]	0.116962	0.0163932	0.247571	0.179816	-0.0973955	0.41089	0.769381	0.0942352	-0.083934	0.325623	0.0915156	-0.0770916	0.232061	0.435841
	IntensityHistogramMedian(IBSI:WIFQ)[Intensity]	16	16	17	18	16.3447	20	0.0239495	16.4524	16.4524	17.6109	16.7193	15.4291	18.2782	0.956018
	IntensityHistogram90thPercentile(IBSI:OZ0C)[]	34.5	32.213	37	38	34	42	0.0829605	35.7656	33.1514	38.6232	34.9923	31.8259	38.1587	0.824424
	IntensityHistogramMaximumGreyLevel(IBSI:3NCY)[Intensity]	50	47.213	53	65	56.3447	69.3106	4.9012e-06	53.9729	50.7751	57.4151	54.864	48.0432	58.2611	0.997181
	IntensityHistogramMode(IBSI:AMMC)[Intensity]	9	9	9	9	9	9	0.00645493	8.53452	8.53452	8.53452	9.32603	9.32603	9.32603	3.66565e-06
	IntensityHistogramInterquartileRange(IBSI:WR0O)[Intensity]	13	12	14	16	13	18	0.0518369	13.8207	12.6253	15.0161	13.8143	11.552	15.3225	0.799726
	IntensityHistogramRange(IBSI:5Z3W)[Intensity]	41	38.213	44	56	47.3447	60.3106	4.8766e-06	44.9741	41.7762	48.4164	45.862	39.0413	49.259	0.996618
	IntensityHistogramMeanAbsoluteDeviation(IBSI:D2ZX)[Intensity]	7.69005	7.16219	8.61284	8.95581	7.74006	9.95215	0.0542132	8.11787	7.50154	9.19533	7.91167	6.97224	8.68156	0.791066
	IntensityHistogramRobustMeanAbsoluteDeviation(IBSI:WRZB)[Intensity]	5.7546	5.34145	6.16457	6.46325	5.78981	7.53674	0.0643803	6.09757	5.60702	6.58434	5.69202	5.18071	6.50706	0.780744
	IntensityHistogramMedianAbsoluteDeviation(IBSI:4RNL)[Intensity]	7.44802	6.87894	8.14959	8.75737	7.34661	9.41962	0.0428214	7.89195	7.22526	8.71387	7.68267	6.59648	8.19254	0.787803
	IntensityHistogramCoefficientOfVariation(IBSI:CWYJ)[Intensity]	0.477477	0.455758	0.503712	0.495415	0.447457	0.534038	0.237517	0.483606	0.460984	0.510932	0.48058	0.43695	0.515717	0.827196
	IntensityHistogramQuartileCoefficientOfDispersion(IBSI:SLWD)[Intensity]	0.352941	0.333333	0.37231	0.387097	0.338329	0.413215	0.106045	0.360231	0.339261	0.380946	0.367986	0.325632	0.39067	0.847054
	IntensityHistogramEntropyLog2(IBSI:TLU2)[Intensity]	4.73193	4.59181	4.85227	5.01188	4.84215	5.16078	0.00365596	4.80592	4.65839	4.93262	4.82715	4.67576	4.95996	0.993236
	Uniformity(IBSI:BJ5W)[Intensity]	0.0490175	0.0454888	0.0532473	0.0403606	0.0346277	0.0478004	0.00896908	0.0470612	0.0433791	0.0514747	0.0453658	0.0401678	0.0521114	0.783457
	MaximumHistogramGradient(IBSI:12CE)[Intensity]	20	18	21.5	138	121	153.328	3.95363e-48	44.6924	37.3795	50.177	42.4297	33.0821	50.8578	0.21553
	MaximumHistogramGradientGreyLevel(IBSI:8E6O)[Intensity]	8	8	8	8	8	8	0.0341323	7.90029	7.90029	7.90029	7.94851	7.94851	7.94851	7.39662e-08
GLCM	JointMaximum(IBSI:GYBY)	0.0104371	0.0093743	0.011445	0.0127672	0.0093764	0.0169012	0.113376	0.011129	0.0100254	0.0121755	0.0110761	0.007973	0.0148594	0.463366
	JointAverage(IBSI:60VM)	22.0505	20.8218	22.8729	23.4917	21.3969	25.004	0.167668	22.6021	21.2182	23.5284	22.2015	20.513	23.4206	0.817852
	JointVariance(IBSI:UR99)	98.9014	79.8302	119.024	115.568	93.99	160.545	0.0998941	107.742	82.3501	134.534	91.6977	76.7886	122.775	0.763448
	JointEntropyLog2(IBSI:TU9B)	9.42667	9.21966	9.56896	9.51641	9.15592	9.85339	0.374523	9.47307	9.2571	9.62153	9.40845	9.08151	9.71407	0.920091
	DifferenceAverage(IBSI:TF7R)	7.05114	6.60374	7.50587	4.88197	4.6265	5.33451	1.15845e-07	6.59527	6.1536	7.04416	5.99275	5.73056	6.45718	0.596704
	DifferenceEntropy(IBSI:NTRS)	9.42667	9.21966	9.56896	9.51641	9.15592	9.85339	0.374523	9.47307	9.2571	9.62153	9.40845	9.08151	9.71407	0.920091
	SumAverage(IBSI:ZGXS)	44.101	41.6435	45.7458	46.9833	42.7937	50.008	0.167668	45.2042	42.4364	47.0568	44.4031	41.0259	46.8412	0.817852
	SumVariance(IBSI:OEEB)	257.58	202.94	307.839	412.405	315.443	565.803	0.00127794	302.958	229.697	370.343	277.268	210.581	382.769	0.890986
	SumEntropy(IBSI:P6QZ)	9.11621	8.89239	9.31067	9.4208	9.09819	9.7385	0.0297149	9.23979	9.01834	9.43218	9.10834	8.77921	9.43245	0.853707
	AngularSecondMoment(IBSI:8ZQL)	0.0022458	0.001988	0.0024847	0.0025207	0.0018416	0.003311	0.455435	0.0022895	0.0020106	0.002548	0.0023511	0.0017722	0.0030247	0.698649
	Dissimilarity(IBSI:8S9J)	7.05114	6.60374	7.50587	4.88197	4.6265	5.33451	1.15845e-07	6.59527	6.1536	7.04416	5.99275	5.73056	6.45718	0.596704
	InverseDifference(IBSI:IB1Z)	0.236338	0.226581	0.24768	0.295027	0.281296	0.316732	1.3426e-09	0.250511	0.240448	0.262208	0.259432	0.246698	0.279562	0.791611
	NormalisedInverseDifference(IBSI:NDRX)	0.863426	0.85941	0.867791	0.914572	0.910349	0.918816	1.46742e-43	0.877141	0.87314	0.881488	0.880734	0.8765	0.88499	0.448849
	InverseDifferenceMoment(IBSI:WF0Z)	0.150514	0.143501	0.160149	0.20649	0.191532	0.226892	4.67485e-10	0.16429	0.156965	0.174353	0.171709	0.15817	0.190175	0.980273
	NormalisedInverseDifferenceMoment(IBSI:1QCO)	0.956251	0.95391	0.958988	0.983558	0.981435	0.984892	5.8375e-43	0.963544	0.961344	0.966117	0.966009	0.963447	0.967619	0.627933
	InverseVariance(IBSI:E8JP)	0.0015534	0.0014786	0.0016232	0.0009121	0.0007745	0.0010338	1.61253e-10	0.0014312	0.0013574	0.0015	0.0012058	0.001064	0.0013313	0.848719
	Correlation(IBSI:NI2N)	0.557266	0.535531	0.580902	0.801793	0.7787	0.815047	1.05564e-34	0.618698	0.59749	0.641761	0.651932	0.627446	0.665986	0.75538
	Autocorrelation(IBSI:QWB0)	536.856	488.252	587.624	634.665	533.006	740.267	0.0543016	575.089	512.753	640.198	535.4	463.262	610.335	0.927386
	ClusterTendency(IBSI:DG8W)	257.58	202.94	307.839	412.405	315.443	565.803	0.00127794	302.958	229.697	370.343	277.268	210.581	382.769	0.890986
	ClusterShade(IBSI:7NFM)	2872.61	2259.89	3809.03	4516.68	2627.75	7459.06	0.00560448	2571.57	1568.5	4104.57	2250.65	1071.92	4086.76	0.1668
	ClusterProminence(IBSI:AE86)	246820	164700	363290	456617	334451	990995	0.00213832	202098	40635.1	431100	-127438	-199781	189005	4.45179e-05
GLRLM	ShortRunsEmphasis(IBSI:22OV)	0.968579	0.966901	0.969904	0.949929	0.944366	0.954771	1.47356e-17	0.963754	0.961897	0.96522	0.962327	0.957735	0.966323	0.839877
	LongRunsEmphasis(IBSI:W4KF)	1.14036	1.13461	1.14688	1.25116	1.22711	1.28559	1.37676e-22	1.17001	1.16337	1.17755	1.17465	1.15586	1.20156	0.730808
	LowGreyLevelRunEmphasis(IBSI:V3SW)	0.0048109	0.0046635	0.0050377	0.0043649	0.0039511	0.0047553	0.030743	0.0047224	0.0045701	0.0049569	0.0045947	0.0042128	0.004955	0.733998
	HighGreyLevelRunEmphasis(IBSI:G3QZ)	488.459	443.645	529.111	604.742	498.993	694.095	0.0233865	530.413	473.974	581.611	497.325	421.209	561.639	0.921213
	ShortRunLowGreyLevelEmphasis(IBSI:HTZT)	0.0046325	0.0045056	0.0048345	0.0040934	0.0036895	0.0044019	0.00396438	0.0045155	0.0043857	0.0047219	0.0043907	0.0040092	0.0046821	0.713347
	ShortRunHighGreyLevelEmphasis(IBSI:GD3A)	477.438	428.644	512.687	569.11	477.736	666.519	0.039123	516.986	456.163	560.926	473.372	407.043	544.081	0.895456
	LongRunLowGreyLevelEmphasis(IBSI:IVPO)	0.0057109	0.0054449	0.0059324	0.0058892	0.0049672	0.0065479	0.576769	0.005813	0.0055256	0.0060523	0.0056561	0.0048681	0.006219	0.711767
	LongRunHighGreyLevelEmphasis(IBSI:3KUM)	554.409	488.877	597.186	738.923	599.871	849.503	0.00110719	599.123	498.165	665.026	581.991	493.129	652.659	0.381402
	GreyLevelNonUniformity(IBSI:R5YN)	19.6635	18.0665	21.1193	112.497	104.838	125.704	2.78365e-48	38.682	33.0899	43.7794	30.8747	26.6528	38.1555	0.0761892
	RunLengthNonUniformity(IBSI:W92Y)	367.893	323.046	416.481	2861.8	1989.39	3460.96	5.28521e-35	994.85	867.551	1132.77	699.324	210.501	1035.04	0.000112339
	RunPercentage(IBSI:9ZK5)	0.957721	0.955647	0.959392	0.930436	0.921798	0.936588	1.27158e-20	0.950626	0.948321	0.952484	0.948635	0.941551	0.953681	0.924018
NGTDM	Coarseness(IBSI:QCDE)	0.0119052	0.0106153	0.012558	0.0031373	0.0027238	0.0036208	2.84911e-34	0.0094595	0.0082803	0.0100562	0.0089069	0.0083373	0.0095731	0.363604
	Contrast(IBSI:65HE)	0.502627	0.456753	0.551268	0.193351	0.167032	0.221862	3.69981e-25	0.425252	0.382651	0.470421	0.371941	0.33848	0.408189	0.839877
	Busyness(IBSI:NQ30)	0.199171	0.183397	0.22273	0.43946	0.353534	0.486104	4.10266e-21	0.238276	0.208691	0.282466	0.271007	0.219549	0.298941	0.484741
	Strength(IBSI:1X9X)	12.7433	10.6067	13.7158	5.76016	4.3897	7.74628	4.40671e-08	11.3112	9.25252	12.2483	9.09058	7.57998	11.2798	0.8305
GLSZM	SmallZoneEmphasis(IBSI:5QRC)	0.697307	0.68036	0.705359	0.612236	0.598124	0.631957	3.22456e-10	0.678964	0.661169	0.68742	0.659779	0.647131	0.677452	0.75968
	LargeZoneEmphasis(IBSI:48P8)	6.24175	5.77884	6.81272	38.0981	28.7175	60.316	4.80022e-29	-151.289	-159.246	-141.475	-74.6499	-79.6753	-62.7476	1.02289e-15
	LowGrayLevelZoneEmphasis(IBSI:XMSY)	0.0041865	0.0040449	0.004408	0.0032161	0.0029338	0.0035234	1.75368e-09	0.0039493	0.003806	0.0041735	0.0038086	0.0035361	0.0041053	0.684062
	HighGrayLevelZoneEmphasis(IBSI:5GN9)	526.976	482.706	568.787	724.559	603.942	825.788	0.000169549	587.164	529.446	641.675	564.266	479.707	635.233	0.984218
	SmallZoneLowGreyLevelEmphasis(IBSI:5RAI)	0.0026752	0.0025779	0.0027492	0.001802	0.0016917	0.0019247	9.59296e-31	0.0024396	0.002347	0.00251	0.0023746	0.0022475	0.002516	0.843745
	SmallZoneHighGreyLevelEmphasis(IBSI:HW1V)	392.528	344.255	441.069	446.756	391.641	563.925	0.0263894	429.312	367.315	491.654	367.052	327.984	450.106	0.935248
	LargeZoneLowGreyLevelEmphasis(IBSI:YH51)	0.0370062	0.0318841	0.0435019	0.288475	0.18178	0.472972	7.28424e-24	-1.0401	-1.10903	-0.952678	-0.633812	-0.691013	-0.5349	1.71348e-15
	LargeZoneHighGreyLevelEmphasis(IBSI:J17V)	2820.57	2562.86	3069.81	13388.6	10731.3	17417.8	1.52096e-41	4845.21	2931.7	6695.9	-11875.4	-13306.5	-9705.47	1.92573e-24
	GreyLevelNonUniformity(IBSI:JNSA)	8.64152	8.00211	9.57476	35.0059	28.265	40.6205	1.02253e-29	14.3737	12.9452	16.4587	14.285	10.3908	17.5286	0.081729
	NormalisedGreyLevelNonUniformity(IBSI:Y1RO)	0.0398207	0.0368919	0.0436949	0.0291869	0.026603	0.0328657	8.3085e-07	0.0369222	0.0340095	0.0407751	0.036428	0.0338269	0.0401313	0.657797
	ZoneSizeNonUniformity(IBSI:4JP3)	106.508	90.8713	132.02	492.099	388.266	590.277	6.23401e-17	230.563	199.159	281.803	141.962	80.7603	199.83	0.000160676
	NormalisedZoneSizeNonUniformity(IBSI:VB3A)	0.450562	0.432596	0.462215	0.35068	0.335184	0.374198	7.13044e-11	0.429161	0.411077	0.440891	0.403986	0.38884	0.426973	0.587427
	ZonePercentage(IBSI:P30P)	0.554154	0.535398	0.563659	0.365379	0.323823	0.403079	2.63111e-18	0.511013	0.491615	0.520842	0.474804	0.436476	0.509575	0.566202
	GreyLevelVariance(IBSI:BYLV)	97.0519	78.4177	111.351	122.085	100.076	167.761	0.00981881	109.048	84.8906	127.585	92.716	77.223	124.869	0.923457
	ZoneSizeVariance(IBSI:3NSA)	2.84546	2.59987	3.30298	31.2905	21.2167	52.6223	1.55911e-31	-176.143	-182.072	-165.098	-77.3164	-82.7098	-65.8954	1.93649e-18
	ZoneSizeEntropy(IBSI:GU8N)	6.09903	6.026	6.19803	7.19301	7.04721	7.28095	1.67e-27	6.37325	6.29676	6.47694	6.50211	6.37084	6.5813	0.77641
*Mann-Whitney exact U-test comparing radiomic features from Siemens TruePoint vs. Siemens Biograph Vision
GLCM, grey-level co-occurrence matrix; GLRLM, grey-level run-length matrix; NGTDM, neighbouring gray tone difference matrix; GLSZM, grey-level size zone matrix; IBSI, image biomarker standardisation initiative
